# Supplementary material for: Infection prevention behaviour and infectious disease modelling: a review of the literature and recommendations for the future
Source: BMC Public Health. 2018 Mar 9;18:336. doi: 10.1186/s12889-018-5223-1 (PMC5845221; doi:10.1186/s12889-018-5223-1)
Supplement: Supplementary file 2 — This excel spreadsheet contains the table detailing all extracted data summarised within the manuscript. (XLSX 26 kb) [file 12889_2018_5223_MOESM2_ESM.xlsx]

## Sheet: Summary Table
Authors	Date	Reference Number	Country of Origin	Disease Modelled	Behaviour Included	Model Type	Number of Models	Modelling Mechanism	Cost/ Benefit Model (Y/N)	Imitation Model (Y/N)	Other Model	Behavioural Constructs	Theoretical background (Y/N)?	Behaviour Theory Background? (Y/N)	Modelling background? (Y/N)	Economics background? (Y/N)	Does the paper use data/ previous literature in the parameterisation/ application of model?	Is data explicitly used within the paper (excluding reference to academic papers)?	Which data?
Chen	2009	22	USA	Not Specified	Vaccination	Game Theoretic Model	1	Cost-benefit calculation in each period.	Y	N		Trade off between the value of self protecting and the value of risky behavior.	Y	N	Y	Y	N	N	Not fit to data
Fenichel	2013	23	USA	Not Specified	Social Distancing (Contact Reduction)	Compartmental Model incorporating behaviour	1	Behaviour change based on gain or loss of utility. Individuals utility is based on their health state and contacts with others (based on their health status)	Y	N		infection risk, loss/gain calculation.	Y	N	Y	Y	Y	N	Epidemiological parameters from Fenichel et al. (2011)
Liu, Wu, & Zhang	2012	24	China	Not Specified	Vaccination	Game theoretic model - ABM of learning integrating SIR model of disease transmission	2	Cost-benefit decision to vaccinate. After each season individuals can compare payoff/ strategies with immediate neighbors (at random) and decide whether or not to change behaviour.	Y	Y		Anecdotal evidence to estimate costs and benefit of vaccination. Cost of vaccination may include monetary cost, time cost, percieved or actual adverse health effects. Individuals can inspect neighbor strategies after previous season and refine strategy ahead of next season. Individuals can occasionally learn from individuals who perform worse.	Y	N	Y	Y	N	N	Not fit to data
Fu, Rosenbloom, Wang, & Nowak	2011	25	USA	Flu-like Infection	Vaccination	SIR transmission model & ABM of learning	2	Vaccination decision based on comparison of their current strategy payoff compared to a randomly selected 'role model'	Y	Y		Risk of infection vs. cost of vaccination. Cost of vaccination includes the immediate monetary cost, the opportunity cost of time spent to get the vaccine, and any perceived or actual adverse health effects. Imitation based on relative payoffs also occurs.	Y	N	Y	Y	Y	N	Vaccination cost information is drawn from Galvani et al. (2007)
Chen, Jiang, Rabidoux, & Robinson	2011	26	USA	Not Specified	Social Distancing (Contact Reduction)	Utility Maximization (Decision making) & SIS Model	2	Individuals choose public activity to maximise utility based on estimate of infection likelihood (past knowledge of prevalence and public behaviour)	Y	N		Cost-benefit calculation. Public activity based on estimate of how likely it is that they will be infected. Past knowledge of prevalence and public behaviour influences their public activity level.	Y	N	N	Y	N	N	Not fit to data
Bhattacharyya & Bauch	2011	27	Canada	Not Specified	Vaccination	SIR model & Game Theoretic Model (vaccination behaviour)	2	Cost benefit calculation of vaccination based on the probabilities of being infected for an individual who has or has not vaccinated by a given time point.	Y	N		Game theoretic model, perceived vaccination costs decline as the cumulative number of vaccinated individuals increases	Y	N	Y	Y	Y	N	Parameters for contact rate, recovery rate, and vaccine efficacy based on previous academic literature
Mao	2011	28	USA	Influenza	Prevention Behaviour (e.g., Antivirals)	Agent based Dual Diffusion Stochastic Model (transmission & behaviour)	1	Individuals evaluate perceived infection risk (influenza cases) and perceived social standard (adopters among ones contacts) in relation to individualised thresholds of behavioural adoption (behavioural survey).	N	N	Perceived risk and/or social standard against a survey based threshold	perceived infection risk (prevalence among contacts) perceived social standard (prevalence of adopters among contacts). Thresholds for adoption based on health behaviour survey.	Y	N	N	N	Y	Y	Contact network was based on census data, business data, road network data and travel survey statistics. Threshold attributes for adoption of behaviour were based on a 2010 health behaviour survey (how many contacts would it take for you to X or Y?).Parameters for transmissibility, latent period, incubation period, infectious period, likelihood of developing symptoms, preventive behaviour for sel…
Mao & Yang	2012	29	USA	Influenza	Preventive Behaviour	Coupled-Diffusion Model (influenza diffusion and protective behaviour diffusion; also includes social network aspects)	1	Perceived risk and social norms - individuals adopt behaviour as a function of proportion of infected individuals in contact network or proportion of individuals in contact network who adopt preventative behaviour. Threshold based behavioural decision (behavioural survey).	N	N	Perceived risk and/or social standard against a survey based threshold	Perceived adoption pressure (evaluate the proportion of contacts that are adopters). Perceived risk of infection (evaluate the proportion of infected individuals). Thresholds of infection risk and adoption pressure were derived from a health behavior survey.	Y	N	Y	N	Y	Y	Uses published estimates of influenza latent period and assumptions from previous data for the % of infecteds symptomatic. Uses published work to base the probability of antiviral taking, reduction in infectiveness following antiviral taking, and reduction in probability of being infected themselves ufollowing antivirals. Also uses a health behaviour survey to reach the values that form the thres…
Funk, Gilad, Watkins, & Jansen	2009	34	UK	Not Specified	Not Specified	SIR Model with linked awareness spreading	1	Awareness level for each individual determined by the number of passages information goes through (information quality decreases at each transmission event so will eventually disappear if not refreshed). Disease transmission dependent upon quality of information.	N	N	Awareness transmission through multiple agents	Disease transmission depends on quality of information available to a susceptible. Information quality decreases at each transmission event so will eventually disappear if not refreshed. New information can be generated if disease is present.	Y	N	Y	N	N	N	Not fit to data
Andrews & Bauch	2015	35	Canada	Influenza	Prevention Behaviour (vaccination and NPI)	Random Walk Subjective Expected Utility (SEU) Theory (Vaccination decision); Sequential SEU Theory (NPI interventions). Embedded in Agent-Based Simulation model of Influenza Transmission through Static Contact Network	3	Decisions based on previous experience with the disease, the current state of infection amongst contacts, and the personal and social impact (i.e., perception of harm for others). Perceived probability of infection based on number of infected neighbors and memory of previous seasons incidence.	Y	N		Decisions are based on previous experience with the disease, the current state of infection amongst one's contacts,and perception that they will harm others (social impact). Parameters for infection costs, vaccination costs, costs from distancing neighbor, payoff for saving neighbor, cost for infecting neighbor, efficacy of vaccine and NPIs, perceived probability of infection (prevalence current …	Y	N	Y	N	Y	Y	Parameter values based on either existing literature or calibrated to seasonal influenza patterns using probabilistic sampling. Contact network constructed from census data.
Auld	2003	36	Canada	Not Specified	Sexual Behaviour	Discrete Time SI Model	1	Individuals calculate trade off of engaging in risky sexual behaviour and loss of health due to infection. Trade off determined by agents beliefs concerning current and future per-contact infection probabilities.	Y	N		Loss of health and other costs of infection, current and future values of the per-contact probability of infection faced by susceptibles.	Y	N	N	Y	Y	Y	Simulations calibrated to situation in San Francisco from 1970s-1980s. San Francisco Men's Health Study used to match distribution of rates per partner change pre-epidemic in the model. Other parameters matched to epidemiological evidence (e.g., transmission rates)
Barrett, Bisset, Leidig, Marathe, & Marathe	2011	37	USA	Flu-like Epidemic	Multiple Preventive Behaviour (antiviral use, prevention strategies)	3 types of Individual Based Model - Statistical model to create the population, activity based model, disease transmission model (this final model is a probabilistic timed finite state machine which uses a social contact network to link components)	3	Strategy determined by income level based on prevalence.	N	N	Strategies dependent upon socio-economic group	Different socio-economic groups use different prevention strategies. Strategies based on perceptions concerning how both society and peer group is doing (i.e., global and local prevalence of the disease). Three available strategies: buy antivirals, reduce travel/ trips, rely on protection from others using antivirals. Once threshold reached, all affluent individuals choose to buy antivirals,middl…	Y	N	N	N	Y	Y	The process develops a synthetic population based on US Census data. Income thresholds determining income classes based on previous literature. The activity of children when schools are closed is based on Activity Survey Data. Costs of treating infected individuals and rates of outpatient care and hospitalizations are based on previous literature.
Bhattacharyya & Bauch	2010	38	Canada	Measles (pediatric infectious disease)	Vaccination	Game Dynamic Model	1	Imitation with cost-benefit payoff based on vaccine risks, infection prevalence, and disease risks.	Y	Y		Individuals learn from others. Payoff depends on vaccine risks, infection prevalence, disease risks	Y	N	N	Y	Y	Y	Parameters drawn from previous research (e.g., mean transmission rates), from UN statistics (per capita birth and death), or based on NHS epidemiological reports to reflect vaccine uptake during the 2000-2007 MMR scare
Chen	2006	39	USA	HIV	Preventive Behaviour	Unclear - Epidemic Model	1	Cost-benefit calculation for engaging in self-protective action at any given point in time.	Y	N		Cost of self-protection at any given time is given by a cumulative distribution frequency. Infection probability, mixing pattern, aggregate prevalence, and own group prevalence have a role in protection decision.	Y	N	Y	Y	N	N	Not fit to data
Chen	2006	40	USA	STD	Vaccination	SI Epidemic Model	1	Decision problem of a susceptible agent to maximise expected lifetime utility by deciding whether or not to vaccinate. Cost-benefit trade off between self protection and risky behaviour.	Y	N		Cost depends on prevalence estimate (at each step and over multiple steps)	Y	N	Y	Y	N	N	Not fit to data
Chen	2012	41	USA	Not Specified	Social Distancing (Contact Reduction)	SIR Model	1	Public activity based on desire to maximise payoff. Based on agents preference structure and how they weigh to cost and benefits using payoff function (based in part on others public activity levels and disease prevalence)	Y	N		Public activity level influences contact. Public activity determined by weighting the benefit of engaging in public activities against the (expected) cost of being infected. Represented using the payoff function. Time, prevalence, and recovered agents factor in here.	Y	N	Y	Y	N	N	Not fit to data
Cornforth, Reluga, Shim, Bauch, Galvani, Meyers	2011	42	USA	Seasonal Influenza	Vaccination	Network-based Model	1	Cost-benefit calculation of vaccination (Cost of vaccinating, perceived risk of vaccine, long term health impacts, perceived risk (based on number of contacts)).	Y	N		Vaccination based on cost-benefit trade off. Cost of vaccinating, perceived risk of vaccine, long term health impacts, perceived risk of infection (based on number of contacts)	Y	N	N	Y	Y	Y	Network based on data including census, healthcare, employment, mobility and school data. Perceived costs and efficacy based on survey data. Actual costs based on literature.
d'Onofrio, Manfredi, & Poletti	2012	43	Italy	Pediatric Infectious Disease but not more specific	Vaccination	SIR Model (with vaccination choice)	1	Imitation within the model - uses payoff for vaccination (costs of not vaccinating vs. vaccine side effects)	Y	Y		Behaviour spread through information, cost-benefit payoff (cost of disease, cost of vaccination) in person to person spread.	Y	N	Y	Y	Y	Y	Uses data concerning MMR vaccine uptake in Italy from 1996-2008 (specifically 1996, 2003, 2008). Data comes from ICONA working group. Life expectancy as representative of Italian mortality c.2000. Also uses data on measles coverage during 2003 (and 2008), as well as WHO target for measles elimination.
Durham & Casman	2012	44	USA	SARS	Facemask Use	ABM	1	HBM calculations influence behaviour decision. Agents values for different HBM components vary along a distribution. Comparison to a pre-determined threshold.	Y	N		Contextual information external to the agents (e,g., news coverage, disease lethality and prevalence). Perceived susceptibility (informed by recent prevalence of disease, cumulative history of the epidemic and discounting of past illness). Perceived severity. Perceived benefits (static, no influence). Perceived barriers. Agent heterogeneity was incorporated by allowing an agent's values to vary a…	Y	Y	Y	N	Y	Y	News stories about the 2003 SARS outbreak in Hong Kong used to fit the equation for media coverage (from Google News); ABM calibrated to the Hong Kong facemask wearing data from a survey; WHO records of Hong Kong SARS incidence and fatality used; perceived susceptibility and perceived severity construct Odds Ratios based on data from surveys within the literature.
Fenichel, Castillo-Chavez, Ceddia, Chowell, Gonzalez Parra, Hickling, Holloway, Horan, Morin, Perrings, Springborn, Velazquez, Villalobos	2011	45	USA	Not Specified	Social Distancing (Contact Reduction)	Compartmental Model incorporating behaviour	1	Individual decision making based on current utility function and expected future utility (time at present and expectations about future)	Y	N		Behaviour based on current and future utility and infection expectations	Y	N	Y	N	Y	N	Estimate of R0 based on growth rate in infected population. No available behavioural data for the baseline - instead the modellers calibrate the baseline to be consistent with ILI.
Guo, Li, Peters, Snively, Poehling, & Zhou	2015	46	USA	Influenza	Social Distancing (Contact Reduction)	Heterogeneous Graph Model with embedded ABM to describe induced changes in the epidemic	2	Protective behaviour influenced by cognition. Individuals cognition is influenced by a variety of parameters - daily illness attack rate broadcast by media, temperature, and self awareness (related to social network degree and age).	N	N	Individual cognition based	Daily illness attack rate broadcast by media, temperature, and self awareness (related to social network degree and age)	Y	Y	Y	N	Y	Y	Used 4870 patients enrolled in two hospitals in Forsyth County, North Carolina's clinical and demographic information across 4 influenza seasons 2009-2013. U.S Synthetic Population Database from RTI International was used to build social networks (included geographical info of the household, family members workplace and schools, individual demographic and SES information, also locations for activ…
Hayashi & Eisenberg	2015	47	USA	STI	Prevention Behaviour	SIS model incorporating Bayesian Game (protective behaviour)	2	Bayesian game between pair of players, individuals can infer action type of their partner. Decision to engage in behaviour based on relative decision (protection or no-protection) and the disease state of individuals.	Y	N		Bayesian game.Each player chooses between using protection (P) or no-protection (U) for a given sexual encounter. A small amount of random choice also in the distribtion of strategies (along with the change that might naturally occur through the use of strategies within the model)	Y	N	N	Y	N	N	Not fit to data
Karimi, Schmitt, Akgunduz	2015	48	Canada	Influenza	Prevention Behaviour (vaccination and social distancing)	ABM	1	HBM components expressed as Odds Ratios. Individuals engage in behaviour if they pass the ARENA generated threshold value.	Y	N		Incorporates all elements of the HBM except perceived severity: susceptibility, benefits and barriers. Combinations of high or low values in each state for each individual, if they reach a threshold value then they engage in behaviour	Y	Y	Y	N	Y	Y	No data used for validation, but the model was parameterised using: data from a HBM survey concerning health and social behaviours, a questionnaire of student movement/ routines, and the flu literature concerning efficacy, exposure period, infection period, and infectivity.
Liu, Enanoria, Zipprich, Blumberg, Harriman, Ackley, Wheaton, Allpress, Porco	2015	49	USA	Measles	Multiple preventive behaviours - Vaccination, post-exposure interventions	Agent based model, also including social network	1	Age specific mass vaccination rates with aging included in the model. Uses a random Bernoulli trial to simulate individual differences in decision to cooperate with public health intervention.	N	N	Bernoulli trial to simulate individual differences in decision to cooperate with public health intervention. Age specific vaccination, individual characteristics (e.g., age) associated with the decision around intervention suitability.	Age, random decision making	Y	N	Y	N	Y	Y	Several parameters fit to previous literature - vaccination coverage, transmission probabilities, vaccine efficacy, IG efficacy, incubation period, age-specific seroprevalence of measles antibody (these are a combination of CDC reports, California vax/ disease coverage, literature reviews, and academic papers). FRED (the model) also uses data for the network - child-staff ratios for daycares in c…
Meloni, Perra, Arenas, Gómez, Moreno, & Vespignani	2011	50	Italy	Not Specified	Social Distancing (Contact Reduction)	Metapopulation Model	1	Travel decision based on prevalence (probability based on level of infection). Cost-benefit trade off, risk of infection vs. increased travel length.	Y	N		Rearranging travel as a trade off between the risk associated with visiting a given subpopulation (based on prevalence) and the increase of the travel path length to the final destination.	Y	N	Y	N	Y	Y	Airport network data compiled by OAG Worldwide (Downers Grove, IL)
Morsky & Bauch	2012	51	Canada	Not Specified	Vaccination	Game-theoretic model of vaccination on a social contact network	1	Vaccination decision based on payoffs influenced by neighbors infection status	Y	N		Expected payoffs influenced by the infection status of their neighbors. Rational weighing of infection probability, costs to remaining susceptible, and the uncertainty around future prospects or high risk of mortality associated with infection	Y	N	Y	Y	N	N	Not fit to data
Ndeffo Mbah, Liu, Bauch, Tekel, Medlock, Meyers, & Galvani	2012	52	USA	Not Specified	Vaccination	Network-based Model	1	Distribution of imitation or payoff maximisation strategies based on a parameterised value. Vaccination decision based on neighbors strategies and perceived vaccination benefits (payoff maximisation - cost of vaccination vs. perceived probability/ cost of infection). Imitation of others behaviour governed by probability of adpoting the others vaccination behaviour when their behaviours are differ…	Y	Y		Vaccination is function of both the strategies one's neighbors have adopted (defined by a parameter) and the perceived benefits of vaccination. Behavioural payoff between cost of vaccination, cost of infection, perceived probability of infection (dependent on number of non-vaccinator neighbors that are known to be so).	Y	N	N	Y	N	N	Not fit to data
Nicolaides, Cueto-Felgueroso, & Juanes	2013	53	USA	Not Specified	Social Distancing (Contact Reduction)	Two models - Metapopulation Model and a Conceptual Model of Traffic Driven Epidemics on a Synthetic Network	2	Awareness spreads through diffusion, aware individuals rerouting decisions (coordinated or selfish) designed to minimize corresponding cost-functions (for either the coordinated or selfish decisions). Coordinated decisions take account of own health status, selfish do not.	Y	N		Awareness influences travel behaviour. Two strategies: selfish strategy in which aware individuals avoid infected nodes regardless of own status, and policy driven strategy in which individuals coordinate travel to minimise outbreak.	Y	N	Y	Y	Y	Y	US commuting trip data from the Census 2000
Oraby & Bauch	2015	54	USA	Pertussis	Vaccination	Prospect Theory (decision making model) & Behaviour-Disease Model (disease transmission coupled with vaccination behaviour - disease transmission compartmental model)	2	Comparison of payoff to sampled others payoff. One adopts the other's strategy according to probability based on function in difference of payoffs.Payoffs dependent upon disease prevalence and rate of vaccination - social pressure (depending on proportion of adopters for the given strategy) for each group augments the utility of vaccinator and non-vaccinator prospects.	Y	Y		Payoffs dependent on disease prevalence and rate of vaccination, utility of prospects augmented by a value for group (vaccinated or non-vaccinated) pressure. One sample's anothers payoff and compares it to their own, then potentially changes strategy according to a given probability defined by payoff difference.	Y	Y	Y	Y	Y	Y	Baseline parameter values for reproductive number, birth and death rate, and recovery rate are based on previous literature using published estimates of pertussis; CDC figures for number of children infected by pertussis who suffer pneumonia, encephalitis, and those who die. CDC figures also used for complications from vaccination. Previous academic literature used for the transmission rates, rec…
Oraby, Thampi, & Bauch	2014	55	Canada	Pertussis (Paediatric infectious disease)	Vaccination	Behaviour-Incidence Model with transmission from SIR compartmental model	2	Individual samples other in the model, compares payoffs and then potentially changes behaviour - payoff is a function of risks associated with vaccination, injunctive social norms. The payoff of a strategy is proportional to the prevalence of said strategy in the population.	Y	Y		The pay off for behaviour is a function of risks associated with vaccination, injunctive social norms (payoff as a strategy is proportional to how many others are using that strategy in the population, as per Helbing et al).	Y	Y	N	N	Y	Y	Uses UK pertussis vaccine coverage and incidence data
Perisic & Bauch	2009	56	Canada	Smallpox/ vaccine preventable infection	Vaccination	SEIR infection on random, static contact network	1	Cost-benefit calculation based on expected payoffs.	Y	N		Perceived risk of infection from neighbors versus the perceived risks of vaccination. Individuals base vaccination decisions upon the presence of symptoms in a neighbor. The payoff to not vaccinate today is determined by the average remaining life expectancy. Payoff from vaccinating today is a function of a payoff between the efficacy of the vaccination and the potential for fatal complications.	Y	N	N	Y	Y	Y	Parameters for transmission, latent period duration (mean and variance), death due to infection, death due to vaccine related complications, vaccine efficacy and the payoffs for continued susceptibility and lifelong immunity are drawn from the existing literature . The smallpox infection model uses network structure info from the literature and vaccination immunity/ infectiousness information fro…
Perisic & Bauch	2009	57	Canada	Not Specified (similar to smallpox)	Vaccination	Social Network Model	1	Cost-benefit calculation of decision to vaccinate or not vaccinate. Vaccination decisions based on perception of symptoms in neighbors and neighbors neighbors for extended model.	Y	N		Benefits of vaccination now (reduced susceptibility, small vaccine risk, small vaccine inefficacy) . Benefits of not vaccinating now (avoids the risk of vaccinations and possibly infection, being able to vaccinate in future, but risk of infection). Vaccination decisions based on perception of symptoms in neighbors (and neighbors of neighbors for extended model).	Y	N	Y	Y	Y	Y	Baseline parameters for probability and perceived probability of transmission, latent period mean and variance, infectious period mean and variance, vaccine latent period variance, death due to infection, vaccination complications, vaccine efficacy and payoff for continued susceptibility and lifelong immunity are based on published literature and life expectancy statistics (for Canada). Vaccine l…
Poletti, Ajelli, & Merler	2011	58	Italy	2009 H1N1 Pandemic Influenza	Preventive Behaviour (multiple types)	SIR Model	1	Cost-benefit calculation for behaviour change (based on prevalence and risk perceptions using fading memory) via comparison of own strategy to another individual's. Based on diffusion of information, not necessarily only physical contact. A fraction of individuals can change strategies at a rate proportional to the difference in payoff of the respective strategies.	Y	Y		Cost-benefit spontaneous behaviour change: perceived risk of infection (partly based on perceived prevalence, but with a fading memory of prevalence). Individuals change behaviour through imitation/ awareness of value of other strategies.	Y	N	N	Y	Y	Y	Model fit to ILI incidence data in Italy during the 2009 H1N1 pandemics; specifically week 38 to 50 of 2009. Data was taken from INFLUNET, the influenza surveillance system. Fraction of naturally immune individuals taken from serological survey, generation time assumed from previous literature. In the supplementary info they also run analysis using the 2006-2007, 2007-2008, and 2008-2009 data fro…
Poletti, Ajelli, & Merler	2012	59	Italy	Not Specified	Social Distancing (Contact Reduction)	SIR & imitation dynamics	1	Behaviour adopted correspond to strategies with expected payoffs, spread of strategies in response to perceived infection risk based on imitation dynamics (comparison of strategies, picking one with better payoff)	Y	Y		Concern of experiencing the disease. Altered behavior in response to the risk of infection (however, this incurs a cost). Individuals can change behaviour by comparing payoffs with others.	Y	N	Y	Y	Y	N	Parameterised values drawn from academic papers or assumed within the model (i.e., average length of infectivity period, reduction factor in number of potentially infectious contacts, rate of irrational exploration, average memory length, transmission rate for symptomatic and asymptomatic individuals, and probability of developing symptoms)
Poletti, Caprile, Ajelli, Pugliese, & Merler	2009	60	Italy	Not Specified	Social Distancing (Contact Reduction)	SIR Model coupled with imitation-driven behaviour	1	Cost benefit decision to switch between normal and altered behaviour based on perceived risk.	Y	N		Two behaviours, altered and normal. Altered behaviour reduces risk of infection, yet at extra cost. Normal behaviour doesn't have the extra cost but does have a normal risk of infection. Risk of infection is based on fraction of infected individuals. Individuals can switch based on comparison of payoff with others they contact. Random behaviour switches included for irrational behaviour.	Y	N	Y	Y	N	N	No fit to data
Reluga	2010	61	USA	Not Specified	Social Distancing (Contact Reduction)	ODE Model (transmission) & Differential Game (Behaviour)	2	At each point in the epidemic, individuals can make a behavioural choice to either pay a social distancing cost and decrease risk of infection or not. Cost depends on course of the epidemic and the individual's social distancing strategy.	Y	N		Reduced risk of infection vs cost for social distancing. Cost depends on course of the epidemic and the individual's social distancing strategy.	Y	N	Y	Y	N	N	No fit to data
Reluga, Bauch, & Galvani	2006	62	USA	Not Specified	Vaccination	SIR Vaccination Model & Vaccination Game	2	Choice between vaccinating and not vaccinating (considering utilities associated with each - perceived benefits and perceived costs). Strategies are chosen either by each individual adopting their optimal response or by imitation of the most prevalent strategy.	Y	Y		Utility based on perceived benefits and the perceived costs of vaccinating or not. Vaccination: small social benefit for their contribution to the public good, economic cost of vaccination and the risk of side effects. Non-vaccination: risk of future infection	Y	N	N	Y	N	N	No fit to data
Reluga & Li	2013	63	USA	Not Specified	Social Distancing (Contact Reduction)	SI Model	1	Behaviour change based on cost-benefit payoff of a strategy which changes over time as individuals age.	Y	N		Behaviour change strategy payoffs: benefits accumulated by time spent in young and old states. When sick individuals pay costs (different across ages), when healthy they make investments to protect themselves and reduce exposure.	Y	N	N	Y	Y	Y	Mortality rate based on the CDCs mortality schedule for the USA in 2003
Tanaka, Kumm, & Feldman	2002	64	USA	Not Specified	Focus is on trait transmission but the behaviour seems to be different contact parameters) - Social Distancing?	Deterministic Population Dynamic Model	1	Individuals contact others, distinguish whether the other person in the encounter is sick of healthy, and tend to adopt the behavior of a healthy person more than that of a sick person (regardless of whether it is careful or risky).	N	Y		Cultural trait acquired by contact with others with that trait. Can distinguish if another individual is sick and will tend to adopt healthy behaviour rather than sick. There is also a parameter that represents a cultural bias for either the risky or careful trait.	Y	N	Y	N	N	N	Not fit to data
Wells & Bauch	2012	65	Canada	Seasonal Influenza	Vaccination	Individual Vaccination Decision Model & Contact Network Model of Influenza Transmission	2	Vaccination based on payoff. Determined in part by past experience of infection and vaccination (also perceived vaccination efficacy, cost of infection, cost of vaccination)	Y	N		Vaccination choice depends on payoff function. Past experience regarding infection and vaccination are factors. Vaccination payoff: cost of infection, cost of vaccination, perceived vaccine efficacy. Non-vaccination is the default option. Cost of vaccination represents a baseline vaccine cost plus a cost due to individual's most recent experience of vaccine complication - baseline cost includes c…	Y	N	Y	N	Y	Y	Several parameters were calibrated in relation to papers, or drawn from these (e.g., nILI incidence, movement across disease states per day/ season, vaccine efficacy, probability of vaccine complications, costs ofvaccination, transmission probability along edge per day, infection cost). The average annual pay was taken from U.B of Labor statistics.
Wells, Tchuenche, Meyers, Galvani, & Bauch	2011	66	Canada	Not Specified	Vaccination	Three types of stochastic model - Simple Stochastic Model, Distributed Stochastic Model, Distributed Stochastic Model with Imitation	3	Contacts of an index case base vaccinating decisions on their own individual payoffs to vaccinate or not vaccinate, and they can also imitate the behaviour of other contacts of the index case. Cost-benefit calculation based on payoff - one version of the model includes imitation of prevalent behaviour based on relative importance of strategies. Three models - simple stochastic (vaccination decisi…	Y	Y		Payoff over vaccination, imitation of other contacts. Vaccination decision based on symptomatology of their index case. Individuals also more likely to imitate the most prevalent behaviour in the population, depending on the relative importance of general vs. own strategy (parameterised). Three different models. Also parameter values can be drawn from a lognormal distribution.	Y	N	Y	N	N	N	Not fit to data
Zhang, Yang, Wu, Wang, & Zhou	2013	67	China	Seasonal Flu-like Disease	Prevention Behaviour (vaccination and self protection)	Evolutionary Epidemic Game Model - SIR Model (Disease Spread) through a social contact network	2	Individuals can imitate behaviour of a randomly selected neighbor on the basis of their respective previous season payoff and their responsiveness to payoff difference.	Y	Y		Financial cost of vaccine, perceived vaccine risks, side effects, long-term health impacts. Decision to adopt neighbors behaviour is based on both self- and other payoff in previous seasons, and an individual's responsiveness to differences in payoff.	Y	N	Y	Y	N	N	Not fit to data
